# Supplementary material for: Psychrophilic Quorum Sensing Genes Enable Unimodal, Adjustable Protein Expression Across the Entire Escherichia coli Population
Source: BioTech (Basel). 2026 Jul 21;15(3):57. doi: 10.3390/biotech15030057 (PMC13398223; doi:10.3390/biotech15030057)
Supplement: Supplementary file 1 [file biotech-15-00057-s001.zip]

Archive with 1 entries (1 files):
- biotech-4386672-supplementary.pdf
